# Supplementary material for: Genetic Diversity and Geographic Distribution of Genetically Distinct Rabies Viruses in the Philippines
Source: PLoS Negl Trop Dis. 2013 Apr 4;7(4):e2144. doi: 10.1371/journal.pntd.0002144 (PMC3617229; doi:10.1371/journal.pntd.0002144)
Supplement: Table S1 — Rabies virus strains obtained during this study. The names of subclades or genogroups and their accession numbers are listed for each of the rabies virus strains. Subclades and genogroups were determined using complete or partial G gene sequence data. (XLSX) [file pntd.0002144.s004.xlsx]

## Sheet: Sample info Table YY
Strains	Year	Island group	Region	Province	Municipality	Host animals	Subclade/Branch	Accession Number
								G gene	N gene
RV/CAR.PHL/2009/TRa-198	2009	Luzon	CAR	Mountain Province	Tadian	Dog	L8b	AB683592	AB683592
RV/CAR.PHL/2009/TRa-199	2009	Luzon	CAR	Mountain Province	Sadanga	Dog	L8b	AB563974	AB683593
RV/CAR.PHL/2009/TRa-200	2009	Luzon	CAR	Mountain Province	Sadanga	Dog	L8b	AB683594	AB683594
RV/CAR.PHL/2009/TRa-222	2009	Luzon	CAR	Mountain Province	Besao	Dog	L8b	AB563992	-
RV/CAR.PHL/2009/TRa-224	2009	Luzon	CAR	Ifugao	Banaue	Dog	L8b	AB563993	-
RV/CAR.PHL/2009/TRa-234	2009	Luzon	CAR	Mountain Province	Bontoc	unknown	L8b	AB564000	-
RV/CAR.PHL/2009/TRa-285	2009	Luzon	CAR	Mountain Province	Bontoc	Dog	L8b	AB733961	-
RV/CAR.PHL/2010/TRa-289	2010	Luzon	CAR	Ifugao	Alfonso	Dog	L6	AB733962	-
RV/CAR.PHL/2010/TRa-291**	2010	Luzon	CAR	Kalinga Apayao	Tabuk	Dog	-	AB771910	-
RV/NCR.PHL/2004/Z-04-421**	2004	Luzon	NCR	Metro Manila	Parañaque City	Dog	-	AB563796	-
RV/NCR.PHL/2004/Z-04-522	2004	Luzon	NCR	Metro Manila	Parañaque City	Dog	L9d	AB683584	-
RV/NCR.PHL/2004/Z-04-534**	2004	Luzon	NCR	Metro Manila	Taguig City	Dog	-	AB563799	-
RV/NCR.PHL/2004/Z-04-646	2004	Luzon	NCR	Metro Manila	Parañaque City	Dog	L5	AB733963	-
RV/NCR.PHL/2005/Z-05-009	2005	Luzon	NCR	Metro Manila	Quezon City	Dog	L4	AB563800	AB683595
RV/NCR.PHL/2005/Z-05-090	2005	Luzon	NCR	Metro Manila	Pasig City	Dog	L9d	AB563803	-
RV/NCR.PHL/2005/Z-05-149	2005	Luzon	NCR	Metro Manila	Pasay City	Dog	L9d	AB563805	-
RV/NCR.PHL/2005/Z-05-168	2005	Luzon	NCR	Metro Manila	Taguig City	Dog	L9d	AB563806	-
RV/NCR.PHL/2005/Z-05-285**	2005	Luzon	NCR	Metro Manila	Parañaque City	Dog	-	AB563810	-
RV/NCR.PHL/2005/Z-05-373	2005	Luzon	NCR	Metro Manila	Parañaque	Dog	L3	AB563812	-
RV/NCR.PHL/2005/Z-05-396	2005	Luzon	NCR	Metro Manila	Las Piñas City	Dog	L9d	AB563813	-
RV/NCR.PHL/2005/Z-05-424**	2005	Luzon	NCR	Metro Manila	Pateros	Dog	-	AB563814	-
RV/NCR.PHL/2005/Z-05-465	2005	Luzon	NCR	Metro Manila	Pasig City	Dog	L9d	AB563815	-
RV/NCR.PHL/2005/Z-05-466	2005	Luzon	NCR	Metro Manila	Parañaque	Dog	L9d	AB563816	AB683597
RV/R1.PHL/2008/TRa-094	2008	Luzon	1	Pangasinan	Lingayen	Dog	L6	AB563909	-
RV/R1.PHL/2009/TRa-150	2009	Luzon	1	Pangasinan	Asingan	Dog	L6	AB563951	-
RV/R1.PHL/2009/TRa-151	2009	Luzon	1	Pangasinan	Asingan	Dog	L1	AB683598	AB683598
RV/R1.PHL/2009/TRa-153	2009	Luzon	1	Pangasinan	Laoac	Dog	L1	AB683599	AB683599
RV/R1.PHL/2009/TRa-154	2009	Luzon	1	Pangasinan	San Carlos City	Dog	GrL1	AB563954	AB683600
RV/R1.PHL/2009/TRa-156	2009	Luzon	1	Pangasinan	Burgos	Dog	L6	AB683601	AB683601
RV/R1.PHL/2009/TRa-157	2009	Luzon	1	Pangasinan	Agno	Dog	L6	AB563955	AB683602
RV/R1.PHL/2009/TRa-159	2009	Luzon	1	Pangasinan	San Jacinto	Dog	L6	AB563956	AB683603
RV/R1.PHL/2009/TRa-161	2009	Luzon	1	Pangasinan	Urdaneta	Dog	L1	AB563957	AB683604
RV/R1.PHL/2009/TRa-208	2009	Luzon	1	Pangasinan	San Carlos City	Dog	L1	AB563981	-
RV/R1.PHL/2009/TRa-209	2009	Luzon	1	Pangasinan	Pozorrubio	unknown	L9d	AB563982	-
RV/R1.PHL/2009/TRa-210	2009	Luzon	1	Pangasinan	Urdaneta	Dog	L6	AB563983	-
RV/R1.PHL/2009/TRa-213	2009	Luzon	1	Pangasinan	Binmaley	Dog	L1	AB563984	-
RV/R1.PHL/2009/TRa-214	2009	Luzon	1	Pangasinan	Bani	Dog	L6	AB563985	AB683605
RV/R1.PHL/2009/TRa-215	2009	Luzon	1	Pangasinan	Manaoag	Dog	L1	AB563986	-
RV/R1.PHL/2009/TRa-216	2009	Luzon	1	La Union	Aringay	Dog	L6	AB563987	-
RV/R1.PHL/2009/TRa-218	2009	Luzon	1	La Union	San Fernando	Dog	L8b	AB563988	-
RV/R1.PHL/2009/TRa-219	2009	Luzon	1	Pangasinan	Urbiztondo	Dog	L1	AB563989	AB683606
RV/R1.PHL/2009/TRa-220	2009	Luzon	1	Pangasinan	San Carlos City	Dog	GrL1	AB563990	AB683607
RV/R1.PHL/2009/TRa-221	2009	Luzon	1	Pangasinan	San Carlos City	Dog	L1	AB563991	AB683608
RV/R1.PHL/2009/TRa-233	2009	Luzon	1	Ilocos Sur	Bontoc	Dog	L8b	AB563999	-
RV/R1.PHL/2009/TRa-256	2009	Luzon	1	Pangasinan	San Manuel	Dog	L6	AB733964	-
RV/R1.PHL/2009/TRa-257	2009	Luzon	1	Pangasinan	Bani	Dog	L6	AB733965	-
RV/R1.PHL/2009/TRa-258	2009	Luzon	1	Pangasinan	Agno	Dog	L6	AB733966	-
RV/R1.PHL/2009/TRa-259	2009	Luzon	1	Pangasinan	San Carlos City	Dog	GrL1	AB733967	-
RV/R1.PHL/2009/TRa-260	2009	Luzon	1	Pangasinan	Alcala	Dog	L6	AB733968	-
RV/R1.PHL/2009/TRa-262**	2009	Luzon	1	Pangasinan	Dagupan City	Dog	-	AB771911	-
RV/R1.PHL/2009/TRa-263	2009	Luzon	1	Pangasinan	Dagupan City	Dog	L6	AB733969	-
RV/R1.PHL/2009/TRa-265	2009	Luzon	1	Ilocos Sur	Tagudin	Dog	L8b	AB733970	-
RV/R1.PHL/2009/TRa-266**	2009	Luzon	1	Pangasinan	Urdaneta	Dog	-	AB771912	-
RV/R1.PHL/2009/TRa-267**	2009	Luzon	1	Pangasinan	San Manuel	Dog	-	AB771913	-
RV/R1.PHL/2010/TRa-286	2010	Luzon	1	Ilocos Sur	Suyo	Dog	L8b	AB733971	-
RV/R1.PHL/2010/TRa-287**	2010	Luzon	1	Ilocos Sur	Vigan	Dog	-	AB771914	-
RV/R1.PHL/2010/TRa-298**	2010	Luzon	1	Pangasinan	Laoac	Dog	-	AB771915	-
RV/R1.PHL/2010/TRa-299	2010	Luzon	1	Pangasinan	San Carlos City	Dog	L3	AB733972	-
RV/R1.PHL/2010/TRa-300	2010	Luzon	1	Pangasinan	Alcala	Dog	L6	AB733973	-
RV/R2.PHL/2009/TRa-142	2009	Luzon	2	Cagayan	Allacapan	Dog	L8a	AB683616	AB683616
RV/R2.PHL/2009/TRa-279	2009	Luzon	2	Isabela City	San Mateo	Dog	L8a	AB733974	-
RV/R2.PHL/2009/TRa-283	2009	Luzon	2	Isabela City	Santiago	Dog	L8a	AB733975	-
RV/R2.PHL/2009/TRa-284	2009	Luzon	2	Isabela City	San Agustin	Dog	L8a	AB733976	-
RV/R3.PHL/2004/Z-04-519	2004	Luzon	3	Aurora	Baler	Dog	L2	AB563798	-
RV/R3.PHL/2005/Z-05-198	2005	Luzon	3	Nueva Ecija	Palayan	Dog	L2	AB563809	AB683617
RV/R3.PHL/2005/Z-05-507	2005	Luzon	3	Bulacan	Norzagaray	Dog	GrL2	AB563817	-
RV/R3.PHL/2008/TRa-002	2008	Luzon	3	Pampanga	San Simon	Dog	L3	AB563838	AB683650
RV/R3.PHL/2008/TRa-006	2008	Luzon	3	Pampanga	Minalin	Dog	L3	AB563840	-
RV/R3.PHL/2008/TRa-009	2008	Luzon	3	Nueva Ecija	Lupao	Dog	L6	AB563841	-
RV/R3.PHL/2008/TRa-010	2008	Luzon	3	Pampanga	Santa Ana	Dog	L9a	AB563842	-
RV/R3.PHL/2008/TRa-011	2008	Luzon	3	Zambales	Subic	Cat	L9b	AB563843	-
RV/R3.PHL/2008/TRa-013	2008	Luzon	3	Tarlac	Concepcion	Dog	L9a	AB563844	-
RV/R3.PHL/2008/TRa-016	2008	Luzon	3	Zambales	San Antonio	Dog	L9b	AB563846	-
RV/R3.PHL/2008/TRa-017	2008	Luzon	3	Pampanga	Mexico	Dog	GrL9b	AB683585	-
RV/R3.PHL/2008/TRa-018	2008	Luzon	3	Zambales	San Antonio	Dog	L9b	AB563847	AB683618
RV/R3.PHL/2008/TRa-019	2008	Luzon	3	Pampanga	Mabalacat	Dog	L9a	AB563848	-
RV/R3.PHL/2008/TRa-020	2008	Luzon	3	Pampanga	Santa Rita	Dog	L9c	AB563849	-
RV/R3.PHL/2008/TRa-021	2008	Luzon	3	Nueva Ecija	Quezon	Dog	L6	AB563850	-
RV/R3.PHL/2008/TRa-022	2008	Luzon	3	Pampanga	Mabalacat	Dog	L9a	AB563851	-
RV/R3.PHL/2008/TRa-038	2008	Luzon	3	Pampanga	San Fernando	Dog	GrL9a	AB563863	AB683619
RV/R3.PHL/2008/TRa-040	2008	Luzon	3	Zambales	San Felipe	Dog	L9b	AB563864	-
RV/R3.PHL/2008/TRa-041	2008	Luzon	3	Tarlac	Moncada	Dog	L2	AB563865	-
RV/R3.PHL/2008/TRa-045**	2008	Luzon	3	Pampanga	Angeles City	Dog	-	AB563866	-
RV/R3.PHL/2008/TRa-047	2008	Luzon	3	Zambales	San Narciso	Dog	L2	AB563867	-
RV/R3.PHL/2008/TRa-048	2008	Luzon	3	Zambales	San Narciso	Dog	L9b	AB563868	-
RV/R3.PHL/2008/TRa-049	2008	Luzon	3	Pampanga	Candaba	Dog	L3	AB563869	-
RV/R3.PHL/2008/TRa-051	2008	Luzon	3	Pampanga	Magalang	Dog	L9a	AB563870	-
RV/R3.PHL/2008/TRa-059	2008	Luzon	3	Pampanga	Mexico	Dog	L9c	AB563878	-
RV/R3.PHL/2008/TRa-060	2008	Luzon	3	Pampanga	Magalang	Dog	L9a	AB563879	-
RV/R3.PHL/2008/TRa-061	2008	Luzon	3	Pampanga	Mabalacat	Dog	L9a	AB563880	-
RV/R3.PHL/2008/TRa-062	2008	Luzon	3	Nueva Ecija	Licab	Dog	L2	AB563881	AB683620
RV/R3.PHL/2008/TRa-063	2008	Luzon	3	Nueva Ecija	Rizal	Dog	L9d	AB563882	-
RV/R3.PHL/2008/TRa-064	2008	Luzon	3	Pampanga	Masantol	Dog	L9a	AB563883	-
RV/R3.PHL/2008/TRa-065	2008	Luzon	3	Nueva Ecija	San Jose	Dog	L9a	AB563884	-
RV/R3.PHL/2008/TRa-066	2008	Luzon	3	Pampanga	San Simon	Dog	L3	AB563885	-
RV/R3.PHL/2008/TRa-086	2008	Luzon	3	Pampanga	Candaba	Dog	L9a	AB563901	-
RV/R3.PHL/2008/TRa-087	2008	Luzon	3	Pampanga	Santa Rita	Dog	L9c	AB563902	-
RV/R3.PHL/2008/TRa-088	2008	Luzon	3	Pampanga	Minalin	Dog	L3	AB683621	AB683621
RV/R3.PHL/2008/TRa-089	2008	Luzon	3	Nueva Ecija	Laur	Dog	L9a	AB563904	-
RV/R3.PHL/2008/TRa-090	2008	Luzon	3	Pampanga	Macabebe	Dog	L3	AB563905	-
RV/R3.PHL/2008/TRa-091	2008	Luzon	3	Pampanga	San Luis	Dog	L9a	AB563906	-
RV/R3.PHL/2008/TRa-092	2008	Luzon	3	Pampanga	Santa Rita	Dog	GrL9a	AB563907	-
RV/R3.PHL/2008/TRa-093	2008	Luzon	3	Pampanga	Angeles City	Dog	L9a	AB563908	-
RV/R3.PHL/2008/TRa-095	2008	Luzon	3	Nueva Ecija	Laur	Dog	L9a	AB563910	-
RV/R3.PHL/2008/TRa-111	2008	Luzon	3	Pampanga	Mabalacat	Dog	L9a	AB563924	-
RV/R3.PHL/2008/TRa-112	2008	Luzon	3	Zambales	Castillejos	Dog	L9b	AB563925	AB683622
RV/R3.PHL/2008/TRa-131**	2008	Luzon	3	Pampanga	Arayat	Dog	-	AB563941
RV/R3.PHL/2009/TRa-113	2009	Luzon	3	Nueva Ecija	Munoz	Dog	L2	AB563926	-
RV/R3.PHL/2009/TRa-114	2009	Luzon	3	Zambales	San Marcelino	Dog	L9b	AB563927	-
RV/R3.PHL/2009/TRa-115	2009	Luzon	3	Pampanga	Santa Ana	Dog	L9a	AB563928	-
RV/R3.PHL/2009/TRa-116	2009	Luzon	3	Zambales	San Felipe	Dog	L9b	AB563929	-
RV/R3.PHL/2009/TRa-117	2009	Luzon	3	Pampanga	Candaba	Dog	L9a	AB563930	-
RV/R3.PHL/2009/TRa-118	2009	Luzon	3	Pampanga	San Luis	Dog	L9a	AB563931	-
RV/R3.PHL/2009/TRa-127	2009	Luzon	3	Pampanga	Masantol	Dog	L9a	AB563937	-
RV/R3.PHL/2009/TRa-128	2009	Luzon	3	Nueva Ecija	Palayan	Dog	L9a	AB563938	-
RV/R3.PHL/2009/TRa-129	2009	Luzon	3	Pampanga	San Luis	Dog	L9a	AB563939	-
RV/R3.PHL/2009/TRa-130	2009	Luzon	3	Pampanga	Angeles City	Dog	L9a	AB563940	-
RV/R3.PHL/2009/TRa-132	2009	Luzon	3	Nueva Ecija	Talugtug	Dog	L2	AB683586	AB683623
RV/R3.PHL/2009/TRa-133	2009	Luzon	3	Pampanga	Santo Tomas	Dog	L3	AB563942	AB683624
RV/R3.PHL/2009/TRa-134	2009	Luzon	3	Nueva Ecija	Pantabangan	Dog	L9a	AB563943	-
RV/R3.PHL/2009/TRa-135	2009	Luzon	3	Pampanga	Santa Ana	Dog	L9a	AB563944	-
RV/R3.PHL/2009/TRa-136	2009	Luzon	3	Nueva Ecija	San Antonio	Dog	L3	AB563945	-
RV/R3.PHL/2009/TRa-201	2009	Luzon	3	Nueva Ecija	San Leonardo	Dog	L3	AB563976	AB683625
RV/R3.PHL/2009/TRa-202	2009	Luzon	3	Zambales	Masinloc	Dog	L6	AB563977	-
RV/R3.PHL/2009/TRa-204	2009	Luzon	3	Pampanga	San Luis	Dog	L9a	AB563978	-
RV/R3.PHL/2009/TRa-205	2009	Luzon	3	Nueva Ecija	San Jose	Dog	L2	AB563979	AB683626
RV/R3.PHL/2009/TRa-206	2009	Luzon	3	Pampanga	Porac	Dog	L9c	AB563980	AB683627
RV/R4A.PHL/2004/Z-04-042	2004	Luzon	4A	Cavite	Dasmariñas	Dog	L9d	AB563791	-
RV/R4A.PHL/2004/Z-04-211**	2004	Luzon	4A	Laguna	Biñan	Dog	-	AB563792	-
RV/R4A.PHL/2004/Z-04-389**	2004	Luzon	4A	Cavite	Dasmariñas	Dog	-	AB563793	-
RV/R4A.PHL/2004/Z-04-401	2004	Luzon	4A	Rizal	Taytay	Dog	GrL3	AB563794	-
RV/R4A.PHL/2004/Z-04-420**	2004	Luzon	4A	Cavite	Trece Martires City	Dog	-	AB563795	-
RV/R4A.PHL/2004/Z-04-470	2004	Luzon	4A	Laguna	Sta. Rosa	Dog	GrL3	AB683587	-
RV/R4A.PHL/2004/Z-04-480	2004	Luzon	4A	Laguna	San Pedro	Dog	L9d	AB563797	-
RV/R4A.PHL/2005/Z-05-012**	2005	Luzon	4A	Laguna	San Pedro	Dog	-	AB563801	-
RV/R4A.PHL/2005/Z-05-017**	2005	Luzon	4A	Cavite	GMA	Dog	-	AB563802	-
RV/R4A.PHL/2005/Z-05-123**	2005	Luzon	4A	Laguna	Cabuyao	Dog	-	AB563804	-
RV/R4A.PHL/2006/Z-06-039**	2006	Luzon	4A	Batangas	Tanauan	Dog	-	AB563818	-
RV/R4A.PHL/2006/Z-06-163	2006	Luzon	4A	Laguna	Calamba	Dog	L9d	AB563819	-
RV/R4A.PHL/2006/Z-06-197	2006	Luzon	4A	Batangas	Tanauan	Dog	GrSL	AB563820	AB698023
RV/R4A.PHL/2006/Z-06-222	2006	Luzon	4A	Cavite	Trece Marteres City	Dog	L9d	AB563822	AB738089
RV/R4A.PHL/2006/Z-06-231	2006	Luzon	4A	Cavite	Cavite City	Dog	L9d	AB563823	-
RV/R4A.PHL/2006/Z-06-342	2006	Luzon	4A	Laguna	Sta. Rosa	Dog	L9d	AB563824	-
RV/R4A.PHL/2006/Z-06-345*	2006	Luzon	4A	Batangas	Cuenca	Dog	GrSL	AB563825	-
RV/R4A.PHL/2006/Z-06-348	2006	Luzon	4A	Cavite	Dasmariñas	Dog	L9d	AB563826	-
RV/R4A.PHL/2006/Z-06-357	2006	Luzon	4A	Batangas	Calatagan	Dog	L9d	AB563827	-
RV/R4A.PHL/2006/Z-06-361	2006	Luzon	4A	Laguna	Calamba	Dog	L9d	AB563828	-
RV/R4A.PHL/2006/Z-06-362	2006	Luzon	4A	Batangas	Calatagan	Dog	L9d	AB563829	-
RV/R4A.PHL/2006/Z-06-365	2006	Luzon	4A	Cavite	Gen. Trias	Cat	L9d	AB563830	-
RV/R4A.PHL/2007/Z-07-189	2007	Luzon	4A	Cavite	Cavite City	Dog	L9d	AB683629	AB683629
RV/R4A.PHL/2007/Z-07-243	2007	Luzon	4A	Cavite	Bacoor	Dog	L9d	AB683630	AB683630
RV/R4A.PHL/2007/Z-07-252**	2007	Luzon	4A	Quezon	Lucena City	Dog	-	AB563834	-
RV/R4A.PHL/2007/Z-07-307**	2007	Luzon	4A	Cavite	Bacoor	Dog	-	AB563835	-
RV/R4A.PHL/2007/Z-07-317	2007	Luzon	4A	Cavite	Bacoor	Dog	L9d	AB563836	-
RV/R4A.PHL/2007/Z-07-330	2007	Luzon	4A	Cavite	Bacoor	Dog	L9d	AB563837	-
RV/R4B.PHL/2006/Z-06-203	2006	Luzon	4B	Oriental Mindoro	No information	Dog	GrMD	AB563821	AB738088
RV/R4B.PHL/2006/Z-06-408*	2006	Luzon	4B	Oriental Mindoro	Socorro	Dog	GrSL	AB563831	-
RV/R5.PHL/2008/TRa-005	2008	Luzon	5	Albay	Tabaco City	Dog	L4	AB563839	AB683651
RV/R5.PHL/2008/TRa-031	2008	Luzon	5	Albay	Bacacay	Dog	L4	AB563858	-
RV/R5.PHL/2008/TRa-032	2008	Luzon	5	Albay	Bacacay	Dog	L4	AB563859	-
RV/R5.PHL/2008/TRa-034	2008	Luzon	5	Albay	Tabaco City	Dog	L4	AB683632	AB683632
RV/R5.PHL/2008/TRa-036	2008	Luzon	5	Camarines Sur	Naga City	Dog	L4	AB563861	-
RV/R5.PHL/2008/TRa-037	2008	Luzon	5	Camarines Sur	Gainza	Dog	L4	AB563862	-
RV/R5.PHL/2008/TRa-067	2008	Luzon	5	Albay	Daraga (Locsin)	Dog	L5	AB563886	AB683633
RV/R5.PHL/2008/TRa-071	2008	Luzon	5	Camarines Sur	Naga City	Dog	L4	AB563887	AB683634
RV/R5.PHL/2008/TRa-072	2008	Luzon	5	Albay	Tiwi	Dog	L4	AB563888	AB683635
RV/R5.PHL/2008/TRa-073	2008	Luzon	5	Sorsogon	Juban	Dog	L7	AB563889	AB683636
RV/R5.PHL/2008/TRa-120	2008	Luzon	5	Catanduanes	Virac	Dog	L7	AB683637	AB683637
RV/R5.PHL/2008/TRa-121	2008	Luzon	5	Camarines Sur	Naga City	Dog	L4	AB563934	-
RV/R5.PHL/2008/TRa-122**	2008	Luzon	5	Albay	Tabaco	Dog	-	AB563935	-
RV/R5.PHL/2008/TRa-123	2008	Luzon	5	Catanduanes	Virac	Dog	L7	AB563936	AB683639
RV/R5.PHL/2009/TRa-183	2009	Luzon	5	Albay	Daraga (Locsin)	Dog	L5	AB563969	AB683640
RV/R5.PHL/2009/TRa-225	2009	Luzon	5	Albay	Daraga (Locsin)	Dog	L5	AB563994	-
RV/R5.PHL/2009/TRa-226	2009	Luzon	5	Albay	Daraga (Locsin)	Dog	L5	AB563995	-
RV/R5.PHL/2009/TRa-227	2009	Luzon	5	Albay	Tabaco	Dog	L4	AB563996	-
RV/R5.PHL/2009/TRa-229	2009	Luzon	5	Catanduanes	Virac	Dog	L7	AB563997	-
RV/R5.PHL/2009/TRa-231	2009	Luzon	5	Camarines Norte	Vinzons	Dog	L4	AB563998	-
RV/R5.PHL/2009/TRa-268	2009	Luzon	5	Sorsogon	Gubat	Dog	L7	AB733977	-
RV/R5.PHL/2009/TRa-269**	2009	Luzon	5	Catanduanes	Virac	Dog	-	AB771916	-
RV/R5.PHL/2009/TRa-271**	2009	Luzon	5	Camarines Norte	Daet	Dog	-	AB771917	-
RV/R5.PHL/2009/TRa-272	2009	Luzon	5	Albay	Daraga (Locsin)	Dog	L5	AB733978	-
RV/R5.PHL/2009/TRa-273	2009	Luzon	5	Albay	Legaspi City	Dog	L5	AB733979	-
RV/R7.PHL/2008/TRa-074	2008	Visayas	7	Cebu	Cebu City	Dog	V1	AB563890	AB683641
RV/R7.PHL/2008/TRa-075	2008	Visayas	7	Cebu	Lapu Lapu City	Dog	V1	AB563891	-
RV/R7.PHL/2008/TRa-076	2008	Visayas	7	Cebu	Cebu City	Dog	V1	AB563892	-
RV/R7.PHL/2008/TRa-077	2008	Visayas	7	Cebu	Lapu Lapu City	Dog	V1	AB563893	-
RV/R7.PHL/2008/TRa-078	2008	Visayas	7	Cebu	Cebu City	Dog	V1	AB563894	-
RV/R7.PHL/2008/TRa-079	2008	Visayas	7	Cebu	Cebu City	Dog	V1	AB563895	AB683642
RV/R7.PHL/2008/TRa-080	2008	Visayas	7	Cebu	Lilo-an	Dog	V1	AB563896	-
RV/R7.PHL/2008/TRa-081**	2008	Visayas	7	Cebu	Lapu Lapu City	Dog	-	AB563897	-
RV/R7.PHL/2008/TRa-082**	2008	Visayas	7	Cebu	Lapu Lapu City	Dog	-	AB563898	-
RV/R7.PHL/2008/TRa-083**	2008	Visayas	7	Negros Oriental	Pamplona	Dog	-	AB563899	-
RV/R7.PHL/2008/TRa-084	2008	Visayas	7	Negros Oriental	Sibulan	Dog	V2	AB683588	-
RV/R7.PHL/2008/TRa-085	2008	Visayas	7	Negros Oriental	Valencia	unknown	V2	AB563900	-
RV/R7.PHL/2008/TRa-096	2008	Visayas	7	Cebu	Lapu Lapu City,	Dog	V1	AB563911	-
RV/R7.PHL/2008/TRa-097	2008	Visayas	7	Cebu	San Remigio	Dog	V1	AB563912	-
RV/R7.PHL/2008/TRa-098	2008	Visayas	7	Cebu	Lapu Lapu City	Dog	V1	AB563913	-
RV/R7.PHL/2008/TRa-099	2008	Visayas	7	Cebu	Cebu City,	Dog	V1	AB563914	-
RV/R7.PHL/2008/TRa-100	2008	Visayas	7	Cebu	Consolacion,	Dog	V1	AB563915	-
RV/R7.PHL/2008/TRa-101	2008	Visayas	7	Cebu	Cebu City	Dog	V1	AB563916	-
RV/R7.PHL/2008/TRa-102	2008	Visayas	7	Cebu	Cebu City	Dog	V1	AB563917	-
RV/R7.PHL/2008/TRa-103	2008	Visayas	7	Cebu	Mandaue City	Dog	V1	AB563918	-
RV/R7.PHL/2009/TRa-143	2009	Visayas	7	Negros Oriental	Sibulan	Cow	V2	AB563947	-
RV/R7.PHL/2009/TRa-144	2009	Visayas	7	Negros Oriental	Sibulan	Dog	V2	AB563948	AB683643
RV/R7.PHL/2009/TRa-145	2009	Visayas	7	Negros Oriental	Dumaguete City	Dog	V2	AB563949	-
RV/R7.PHL/2009/TRa-147	2009	Visayas	7	Negros Oriental	Bais City	Dog	V2	AB563950	-
RV/R7.PHL/2009/TRa-164	2009	Visayas	7	Negros Oriental	Dumaguete City	Dog	V2	AB563958	-
RV/R7.PHL/2009/TRa-165	2009	Visayas	7	Negros Oriental	Dumaguete City	Dog	V2	AB563959	-
RV/R7.PHL/2009/TRa-166	2009	Visayas	7	Cebu	Mandaue City	Dog	V1	AB563960	-
RV/R7.PHL/2009/TRa-167	2009	Visayas	7	Cebu	Cebu City	Dog	V1	AB563961	-
RV/R7.PHL/2009/TRa-168	2009	Visayas	7	Cebu	Cebu City	Dog	V1	AB563962	AB683644
RV/R7.PHL/2009/TRa-170	2009	Visayas	7	Cebu	Cebu City	Dog	V1	AB563963	-
RV/R7.PHL/2009/TRa-172	2009	Visayas	7	Cebu	Cebu City	Dog	V1	AB563964	-
RV/R7.PHL/2009/TRa-173	2009	Visayas	7	Cebu	Cebu City	Dog	V1	AB563965	AB683645
RV/R7.PHL/2009/TRa-176	2009	Visayas	7	Cebu	Cebu City	Dog	V1	AB563966	AB683646
RV/R7.PHL/2009/TRa-177	2009	Visayas	7	Cebu	Lapu-Lapu City	Dog	V1	AB563967	-
RV/R7.PHL/2009/TRa-178	2009	Visayas	7	Cebu	Cebu City	Dog	V1	AB563968	-
RV/R7.PHL/2009/TRa-179	2009	Visayas	7	Cebu	Lapu-Lapu City	Dog	V1	AB683652	AB683652
RV/R7.PHL/2009/TRa-235	2009	Visayas	7	Negros Oriental	Sibulan	Dog	V2	AB564001	-
RV/R7.PHL/2009/TRa-236	2009	Visayas	7	Negros Oriental	Dumaguete City	unknown	V2	AB564002	-
RV/R7.PHL/2009/TRa-237	2009	Visayas	7	Negros Oriental	Bais City	Dog	V2	AB564003	-
RV/R7.PHL/2009/TRa-238	2009	Visayas	7	Negros Oriental	Dumaguete City	Dog	V2	AB564004	-
RV/R7.PHL/2009/TRa-239	2009	Visayas	7	Negros Oriental	Valencia	Dog	V2	AB564005	-
RV/R7.PHL/2009/TRa-240	2009	Visayas	7	Negros Oriental	Zamboanguita	Dog	V2	AB564006	-
RV/R7.PHL/2009/TRa-241	2009	Visayas	7	Negros Oriental	Sibulan	Dog	V2	AB564007	-
RV/R10.PHL/2008/TRa-014	2008	Mindanao	10	Misamis Oriental	Cagayan de Oro City	Dog	M1	AB563845	-
RV/R10.PHL/2008/TRa-024	2008	Mindanao	10	Misamis Oriental	Cagayan de Oro City	Dog	M1	AB563852	AB683609
RV/R10.PHL/2008/TRa-025	2008	Mindanao	10	Misamis Oriental	Cagayan de Oro City	Dog	M1	AB563853	-
RV/R10.PHL/2008/TRa-026	2008	Mindanao	10	Misamis Oriental	Lagonglong	Dog	M1	AB563854	-
RV/R10.PHL/2008/TRa-027	2008	Mindanao	10	Misamis Oriental	Cagayan de Oro City	Dog	M1	AB563855	-
RV/R10.PHL/2008/TRa-028	2008	Mindanao	10	Misamis Oriental	Cagayan de Oro City	Dog	M1	AB563856	-
RV/R10.PHL/2008/TRa-030	2008	Mindanao	10	Misamis Oriental	Manticao	Dog	M1	AB563857	-
RV/R10.PHL/2008/TRa-052	2008	Mindanao	10	Misamis Oriental	Cagayan de Oro City	Dog	M1	AB563871	-
RV/R10.PHL/2008/TRa-053	2008	Mindanao	10	Misamis Oriental	Cagayan de Oro City	Dog	M1	AB563872	-
RV/R10.PHL/2008/TRa-054	2008	Mindanao	10	Lanao del Norte	Iligan City	Dog	M1	AB563873	-
RV/R10.PHL/2008/TRa-055	2008	Mindanao	10	Misamis Oriental	Cagayan de Oro City	Dog	M1	AB563874	AB683610
RV/R10.PHL/2008/TRa-056	2008	Mindanao	10	Misamis Oriental	Balingasag	Dog	M1	AB563875	-
RV/R10.PHL/2008/TRa-057	2008	Mindanao	10	Misamis Oriental	Balingasag	Dog	M1	AB563876	-
RV/R10.PHL/2008/TRa-058**	2008	Mindanao	10	Misamis Oriental	Lagonglong	Dog	-	AB563877
RV/R10.PHL/2008/TRa-104	2008	Mindanao	10	Misamis Oriental	Cagayan de Oro City	Dog	M1	AB683612	AB683612
RV/R10.PHL/2008/TRa-107	2008	Mindanao	10	Misamis Oriental	Balingasag	Dog	M1	AB683613	AB683613
RV/R10.PHL/2008/TRa-108	2008	Mindanao	10	Misamis Oriental	Manticao	Dog	M1	AB563921	-
RV/R10.PHL/2009/TRa-109	2009	Mindanao	10	Misamis Oriental	Cagayan de Oro City	Dog	M1	AB563922	AB683614
RV/R10.PHL/2009/TRa-110	2009	Mindanao	10	Misamis Oriental	Magsaysay	Dog	M1	AB563923	-
RV/R10.PHL/2009/TRa-184	2009	Mindanao	10	Misamis Oriental	Cagayan de Oro City	Dog	M1	AB683589	-
RV/R10.PHL/2009/TRa-186	2009	Mindanao	10	Misamis Oriental	Binuangan	Dog	M1	AB683590	AB683647
RV/R10.PHL/2009/TRa-189	2009	Mindanao	10	Misamis Oriental	Cagayan de Oro City	Dog	M1	AB683591	-
RV/R10.PHL/2009/TRa-191	2009	Mindanao	10	Misamis Oriental	Cagayan de Oro City	Dog	M1	AB683615	AB683615
RV/R10.PHL/2009/TRa-194**	2009	Mindanao	10	Misamis Oriental	Cagayan De Oro City	Dog	-	AB771918	-
RV/R10.PHL/2009/TRa-195**	2009	Mindanao	10	Misamis Oriental	Cagayan De Oro City	Dog	-	AB771919	-
RV/R10.PHL/2009/TRa-196	2009	Mindanao	10	Misamis Oriental	Cagayan de Oro City	Dog	M1	AB563971	-
RV/R10.PHL/2009/TRa-197	2009	Mindanao	10	Misamis Oriental	Cagayan de Oro City	Dog	M1	AB563972	-
RV/R10.PHL/2009/TRa-242	2009	Mindanao	10	Misamis Oriental	Cagayan de Oro City	Dog	M1	AB564008	-
RV/R10.PHL/2009/TRa-243	2009	Mindanao	10	Misamis Oriental	Cagayan de Oro City	Dog	M1	AB564009	-
RV/R10.PHL/2009/TRa-244	2009	Mindanao	10	Misamis Oriental	Cagayan de Oro City	Dog	M1	AB564010	-
RV/R10.PHL/2009/TRa-246	2009	Mindanao	10	Misamis Oriental	Cagayan de Oro City	Dog	M1	AB564011	-
RV/R10.PHL/2009/TRa-247**	2009	Mindanao	10	Misamis Oriental	Cagayan De Oro City	Dog	-	AB771920	-
RV/R10.PHL/2009/TRa-248	2009	Mindanao	10	Misamis Oriental	Cagayan de Oro City	Dog	M1	AB564012	-
RV/R10.PHL/2009/TRa-249	2009	Mindanao	10	Misamis Oriental	Jasaan	Dog	M1	AB564013	-
RV/R10.PHL/2009/TRa-250	2009	Mindanao	10	Misamis Oriental	Binuangan	Dog	M1	AB683612	-
RV/R10.PHL/2009/TRa-251	2009	Mindanao	10	Lanao Del Norte	Linamon	Dog	M1	AB564015	-
RV/R10.PHL/2009/TRa-252	2009	Mindanao	10	Misamis Oriental	Cagayan de Oro City	Dog	M1	AB564016	-
RV/R10.PHL/2009/TRa-253	2009	Mindanao	10	Misamis Oriental	Cagayan de Oro City	Dog	M1	AB564017	-
RV/R10.PHL/2009/TRa-254	2009	Mindanao	10	Misamis Oriental	Cagayan de Oro City	Dog	M1	AB683613	-
RV/R10.PHL/2009/TRa-255	2009	Mindanao	10	Misamis Oriental	Cagayan de Oro City	Dog	M1	AB563923	-
RV/R11.PHL/2005/Z-05-186	2005	Mindanao	11	Davao del Sur	Davao City	Dog	GrM1	AB563807	-
* The sample with partial G gene sequence (1549 nt) which was included to the analysis
** The sample with partial G gene sequence (698 nt) which was not included to the analysis
